# Supplementary material for: Self-reported health, neuropsychological tests and biomarkers in fully recovered COVID-19 patients vs patients with post-COVID cognitive symptoms: A pilot study
Source: PLoS One. 2025 May 15;20(5):e0315486. doi: 10.1371/journal.pone.0315486 (PMC12080821; doi:10.1371/journal.pone.0315486)
Supplement: S1 — (XLSX) [file pone.0315486.s001.xlsx]

## Sheet: Data set
Group	Patient_Age	Gender	Race	Ethnicity	Highest_Educ_Achievement	Employment_Status	Unemployment_Due_to_Covid_19Symptoms	NGF_pgmL_Plasm	NGF_pgmL_Serum	IL6_pgmL_Plasm	IL6_pgmL_Serum	Cort_ngmL_Plasm	Cort_ngmL_Serum	IL10_pgmL_Plasma	IL10_pgmL_Serum	BDNF_pgmL_Plasma	BDNF_pgmL_Serum	DHEA_ngmL_Plasma	DHEA_ngmL_Serum	NfL_ngmL_Plasma	NfL_ngmL_Serum	MobilityLevelScore	SelfCareLevelsScore	UsualActivityLevelsScore	PainDiscomfortLevelsScore	AnxietyDepressionLevelsScore	VisualAnalogueScaleRawScore	EQ5D3LRawScore	PhysicalFunctioningRawScore	RoleFunctioningPhysicalRawScore	RoleFunctioningEmotionalRawScore	EnergyFatigueRawScore	EmotionalWellbeingRawScore	SocialFunctioningRawScore	PainRawScore	GeneralHealthRawScore	HealthChangeRawScore	Complete_A	BeckDepressionInventory2ndEditionTotalRawScore	BeckAnxietyInventory2ndEditionTotalRawScore	BeckDepressionInventory2ndEditionTotalRawScore_A	BeckAnxietyInventory2ndEdition	CaliforniaVerbalLearningTestTest15TotalRaw	CaliforniaVerbalLearningTest15totalTScore	CaliforniaVerbalLearningTestTrial1RawScore	CaliforniaVerbalLearningtestTrial1ZScore	CaliforniaVerbalLearningTestTrial5RawScore	CaliforniaVerbalLearningTestTrial5ZScore	CaliforniaVerbalLearningTestListBRawScore
2	48.0887	Female	White or Caucasian	Non-Hispanic	Bachelor's Degree	Employed		25.35	8.03	2.18	5.32	100.15	86.27	1.27	6.05	823.03	1000.75	4944.16	2534.82	9.5	10.2	1	1	1	2	2	95	7	100	100	66	45	40	25	57.5	35	#NULL!	Complete	20	23	Moderate	Moderate	66	69	8	1	16	1.5	4
2	51.9381	Female	White or Caucasian	Non-Hispanic	Bachelor's Degree	Employed		15.5	6.01	#NULL!	1.09	19.6	18.54	2.48	5.54	1517.03	1560	48.7	47.69	#NULL!	#NULL!	1	1	3	1	1	21	7	40	0	0	0	80	37.5	100	40	#NULL!	Complete	9	15	Mild	Mild	38	44	4	-1.5	9	-1	5
2	53.2494	Female	White or Caucasian	Non-Hispanic	High School Diploma	Unemployed	No	32.53	7.68	0.88	3.08	72.99	59.31	1.38	4.52	1357.75	671.53	1115.17	650.67	8.42	9.75	1	1	2	2	2	80	8	25	0	33.33	45	72	37.5	77.5	60	#NULL!	Complete	26	13	Moderate	Mild	54	56	6	-1	15	1	5
2	25.2872	Female	White or Caucasian	Non-Hispanic	High School Diploma	Unemployed	Yes	26.51	11.53	#NULL!	0.28	55.15	50.03	1.92	6.43	666.19	1517.63	35319.7	11151.5	5.72	4.56	2	2	2	2	2	35	10	70	0	0	30	72	0	12.5	20	#NULL!	Complete	39	31	Severe	Severe	46	41	7	-0.5	12	-1	4
2	37.282	Female	White or Caucasian	Non-Hispanic	Bachelor's Degree	Employed		40.84	6.18	#NULL!	0.23	54.4	46.54	1.1	3.85	1018.56	1693.09	3249.49	2275.29	13.2	14.45	1	1	2	3	2	4.5	9	25	0	0	5	52	25	0	25	#NULL!	Complete	30	13	Severe	Mild	29	22	5	-1.5	6	-3.5	4
2	50.339	Female	White or Caucasian	Non-Hispanic	High School Diploma	Unemployed	Yes	13.93	10.35	0.3	0.97	88.6	70.89	0.61	1.98	11.66	1423.22	8144.72	5192.82	13.13	10.43	2	2	2	2	3	40	11	25	0	0	5	20	12.5	35	15	#NULL!	Complete	37	18	Severe	Moderate	45	45	8	1	11	-0.5	7
2	53.6711	Male	White or Caucasian	Non-Hispanic	High School Diploma	Employed		51.19	13.46	#NULL!	#NULL!	140.6	132.24	1.91	1.9	1663.91	1934.56	2272.57	5652.37	#NULL!	34.76	2	2	2	3	1	2	10	85	0	0	0	64	25	22.5	10	#NULL!	Complete	6	12		Mild	8	14	2	-3	2	-3.5	2
2	30.1745	Female	White or Caucasian	Non-Hispanic	High School Diploma	Unemployed	Yes	25.67	11.55	0.64	0.92	55.07	44.88	3.44	5.48	446.72	1517.69	2734.73	1770.62	3.95	4	2	2	3	3	3	3.5	13	15	0	0	0	20	0	35	25	#NULL!	Complete	48	45	Severe	Severe	62	59	8	0.5	12	-0.5	7
#NULL!	49.964	Female	White or Caucasian	Non-Hispanic		Employed		#NULL!	#NULL!	#NULL!	#NULL!	#NULL!	#NULL!	#NULL!	#NULL!	#NULL!	#NULL!	#NULL!	#NULL!	#NULL!	#NULL!	#NULL!	#NULL!	#NULL!	#NULL!	#NULL!	#NULL!	#NULL!	#NULL!	#NULL!	#NULL!	#NULL!	#NULL!	#NULL!	#NULL!	#NULL!	#NULL!		#NULL!	#NULL!			#NULL!	#NULL!	#NULL!	#NULL!	#NULL!	#NULL!	#NULL!
1	#NULL!	Female	Black or African American	Non-Hispanic	High School Diploma	Employed		32.73	9.36	#NULL!	0.67	76.57	69.06	2.29	3.74	897.81	1457.09	3660.82	4413.92	5.69	4.96	#NULL!	#NULL!	#NULL!	#NULL!	#NULL!	#NULL!	#NULL!	#NULL!	#NULL!	#NULL!	#NULL!	#NULL!	#NULL!	#NULL!	#NULL!	#NULL!	Incomplete	6	18		Moderate	54	49	6	-1	14	0	4
1	#NULL!	Female	Other	Non-Hispanic	Master's Degree	Employed		18.42	12.31	#NULL!	1.18	97.48	83.57	1.35	2.07	419.72	1551.56	3004.99	4277.58	49.49	49.42	1	1	1	1	2	90	6	100	100	100	80	96	87.5	100	85	#NULL!	Complete	5	2			48	43	4	-2	10	-1.5	8
1	51.4999	Female	White or Caucasian	Non-Hispanic	High School Diploma	Employed		23.75	13.3	#NULL!	0.56	48.49	48.47	2.06	2.94	306.34	1946.94	58.54	81.54	6.27	8.2	1	1	1	1	1	95	5	100	100	100	55	80	100	100	85	#NULL!	Complete	8	3			66	69	9	1.5	15	1	6
1	28.2797	Female	White or Caucasian	Non-Hispanic	Associate Degree of Certificate	Employed		26.29	11.45	0.62	1.75	34.99	33.01	#NULL!	2.43	268.91	1501.31	3001.11	5975.34	4.16	5.47	1	1	1	1	2	90	6	100	100	100	50	56	87.5	100	75	#NULL!	Complete	6	5			50	45	9	1	12	-1	6
1	52.3378	Female	White or Caucasian	Non-Hispanic	Associate Degree of Certificate	Employed		40.1	15.08	#NULL!	0.47	69.07	67.91	3.12	7.2	1033.63	1497.22	448.23	526.57	7.71	9.89	1	1	1	1	1	90	5	95	100	100	65	84	87.5	77.5	80	#NULL!	Complete	1	3			51	52	6	-0.5	14	0.5	6
2	38.9413	Female	White or Caucasian	Non-Hispanic	Associate Degree of Certificate	Employed		22.03	7.19	3	2.67	129.52	89.85	1.41	3.9	170.25	1690.59	1069.17	472.1	1.54	1.8	2	1	3	2	2	50	10	20	0	0	10	48	25	45	40	#NULL!	Complete	15	6	Mild		51	46	4	-2	15	0.5	6
1	58.1312	Female	White or Caucasian	Non-Hispanic	High School Diploma	Employed		24.76	11.19	#NULL!	0.18	58.85	44.44	1.38	1.52	561.5	1375.63	1691.83	1873.14	6.3	5.99	1	1	1	2	1	100	6	100	100	100	85	88	100	100	90	#NULL!	Complete	1	1			48	48	5	-1	12	-0.5	5
2	41.0084	Female	White or Caucasian	Non-Hispanic	Associate Degree of Certificate	Employed		18.86	15.19	0.51	1.67	97.75	102.32	4.45	4.88	1299.38	2017.13	1689.96	2525.48	4.67	3.02	2	1	2	2	3	50	10	55	0	0	30	20	25	67.5	10	#NULL!	Complete	45	38	Severe	Severe	64	61	7	0.5	16	1	6
1	55.982	Female	White or Caucasian	Non-Hispanic	High School Diploma	Employed		15.81	21.96	1.95	1.04	66.21	82.55	2.98	0.81	1970.19	2116.5	1737.4	2264.44	10.78	9.6	1	1	1	1	1	70	5	90	100	100	85	92	100	100	75	#NULL!	Complete	0	0			57	60	6	-0.5	15	1	3
[truncated: 70 more columns]
